# Supplementary material for: Socioeconomic Disparities in Individual-Level Quality-Adjusted Life Years throughout Remaining Lifetimes: A National Representative Longitudinal Survey in China
Source: Int J Environ Res Public Health. 2023 Mar 5;20(5):4612. doi: 10.3390/ijerph20054612 (PMC10001792; doi:10.3390/ijerph20054612)
Supplement: Supplementary file 1 [file ijerph-20-04612-s001.zip]

Archive with 1 entries (1 files):
- ijerph-2225188-supplementary.pdf
